# Supplementary material for: The real Bigfoot: a pes from Wyoming, USA is the largest sauropod pes ever reported and the northern-most occurrence of brachiosaurids in the Upper Jurassic Morrison Formation
Source: PeerJ. 2018 Jul 24;6:e5250. doi: 10.7717/peerj.5250 (PMC6063209; doi:10.7717/peerj.5250)
Supplement: Table S1 — Red ratios are based on measurements taken from figures. [file peerj-06-5250-s001.xlsx]

## Sheet: Sauropod metatarsals
Supplementary Table 1: Eusauropod metatarsal V elongation. Red ratios are based on measurements taken from figures.
species	Shunosaurus lii	Cetiosauriscus stewarti	Omeisaurus tianfuensis	Omeisaurus tianfuensis	Lapparentosaurus madagascariensis	Diplodocidae indet.	Diplodocidae indet.	Diplodocidae indet.	Galeamopus pabsti	Barosaurus lentus	Apatosaurinae indet.	Apatosaurinae indet.	Apatosaurinae indet.	Diplodocidae indet	Diplodocidae indet	Diplodocidae indet	Barosaurus lentus	Dicraeosaurus hansemanni	Limaysaurus tessonei	Camarasaurus grandis	Janenschia robusta	Camarasaurus sp.	Camarasaurus sp.	Camarasaurus sp.	Camarasaurus sp.	Brachiosauridae indet.	Cedarosaurus weiskopfae	Sonorasaurus thompsoni	Alamosaurus sanjuanensis	Tastavinsaurus sanzi	Ligabuesaurus leanzai	Notocolossus gonzalezparejasi	Titanosauria indet.	Mendozasaurus neguyelap	Mendozasaurus neguyelap	Rapetosaurus krausei	Epachthosaurus sciuttoi	Bonitasaura salgadoi	Malawisaurus dixeyi
specimen	ZDM T5402	NHMUK R3078	ZDM T5701	ZDM T5704	MNHN MAA 110	MB.R.2370	MB.R.2371	CMC VP 7573	SMA 0011	AMNH FARB 6341	CM 89	NSMT-PV 20375	SMA 0087	AMNH FARB 482	AMNH FARB 309	AMNH FARB 559	CM 11984?	MB.R.2271	MUCPv-205	YPM VP.001905	SMNS 12144	SMA 0002	AMNH FARB 461	AMNH FARB 407	AMNH FARB 846A	KUVP 129724	FMNH PR 977	ASDM 500	NMMNH P-49967	MPZ 99/9	MCF-PHV-233	UNCUYO-LD 302	MUCPv-1533	IANIGLA-PV 077/5	IANIGLA-PV 153	FMNH PR 2209	UNPSJB-PV 920	MPCA 460	Mal-210
higher-level taxon	Non-neosauropod Eusauropoda	Non-neosauropod Eusauropoda	Non-neosauropod Eusauropoda	Non-neosauropod Eusauropoda	Non-neosauropod Eusauropoda	Diplodocoidea	Diplodocoidea	Diplodocoidea	Diplodocoidea	Diplodocoidea	Diplodocoidea	Diplodocoidea	Diplodocoidea	Diplodocoidea	Diplodocoidea	Diplodocoidea	Diplodocoidea	Diplodocoidea	Diplodocoidea	Non-titanosauriform Macronaria	Non-titanosauriform Macronaria	Non-titanosauriform Macronaria	Non-titanosauriform Macronaria	Non-titanosauriform Macronaria	Non-titanosauriform Macronaria	Brachiosauridae	Brachiosauridae	Brachiosauridae	Somphospondyli	Somphospondyli	Somphospondyli	Somphospondyli	Somphospondyli	Somphospondyli	Somphospondyli	Somphospondyli	Somphospondyli	Somphospondyli	Somphospondyli
pdL	112	187	189	180	78	160	150	137	178	175	192	204	164	188	218	151	231	139		125	115	108	136	128	156	269		221	281	180	180	196	127	169	159	59	153		118
prW	78	125	153	137	51	114	84	87	124	136	144	160	129	138	143	120	199	120		104	124	103	96	113	116	182		135	230	123	155	173	78	121	136	40
diW	53	74	63	43	35	75	68	57	86	93	69	93	70	76	101	79	119	70		60	78	52	64	64	71	91		63	111	58	75	102	40	77	63	10
source	Zhang 1988	E. Tschopp, pers. obs., 2011	He et al. 1988	He et al. 1988	F. Holwerda, pers. obs. 2015	E. Tschopp, pers. obs. 2014	E. Tschopp, pers. obs. 2014	E. Tschopp, pers. obs. 2017	Tschopp & Mateus, 2017	McIntosh, 2005	Gilmore, 1936	Upchurch et al. 2004	E. Tschopp, pers. obs. 2012	E. Tschopp, pers. obs. 2018	E. Tschopp, pers. obs. 2018	E. Tschopp, pers. obs. 2018	McIntosh 2005	E. Tschopp, pers. obs. 2014	Calvo & Salgado 1995	E. Tschopp & O. Mateus, pers. obs. 2014	J. Nair, pers. comm. 2015	Tschopp et al. 2015	E. Tschopp, pers. obs. 2018	E. Tschopp, pers. obs. 2018	E. Tschopp, pers. obs. 2018	this study	D’Emic 2013	D’Emic et al. 2016	D’Emic et al. 2011	Canudo et al. 2008	Bonaparte et al., 2006	González Riga et al. 2016	González Riga et al. 2008	González Riga et al., in press	González Riga et al., in press	Curry Rogers 2009	Martinez et al. 2004	Gallina & Apesteguía 2015	Gomani 2005
prW/pdL	0.696429	0.668449	0.809524	0.761111	0.653846	0.7125	0.56	0.635036	0.696629	0.777143	0.75	0.784314	0.786585	0.734043	0.655963	0.794702	0.861472	0.863309	0.617128	0.832	1.07826	0.953704	0.705882	0.882812	0.74359	0.67658	0.410269	0.61086	0.818505	0.683333	0.861111	0.882653	0.614173	0.715976	0.855346	0.677966	0.768665	0.743737	0.580139
diW/pdL	0.473214	0.395722	0.333333	0.238889	0.448718	0.46875	0.453333	0.416058	0.483146	0.531429	0.359375	0.455882	0.426829	0.404255	0.463303	0.523179	0.515152	0.503597	0.391636	0.48	0.678261	0.481481	0.470588	0.5	0.455128	0.33829	0.299202	0.285068	0.395018	0.322222	0.416667	0.520408	0.314961	0.455621	0.396226	0.169492	0.359946	0.380939	0.409584
References
Bonaparte JF., González Riga BJ., Apesteguía S. 2006. Ligabuesaurus leanzai gen. et sp. nov. (Dinosauria, Sauropoda), a new titanosaur from the Lohan Cura Formation (Aptian, Lower Cretaceous) of Neuquén, Patagonia, Argentina. Cretaceous Research 27:364–376.
Calvo JO., Salgado L. 1995. Rebbachisaurus tessonei sp. nov. A new sauropod from the Albian-Cenomanian of Argentina; new evidence on the origin of the Diplodocidae. Gaia 11:13–33.
Canudo JI., Royo-Torres R., Cuenca-Bescós G. 2008. A new sauropod: Tastavinsaurus sanzi gen. et sp. nov. from the Early Cretaceous (Aptian) of Spain. Journal of Vertebrate Paleontology 28:712–731.
Curry Rogers KA. 2009. The postcranial osteology of Rapetosaurus krausei (Sauropoda: Titanosauria) from the Late Cretaceous of Madagascar. Journal of Vertebrate Paleontology 29:1046–1086.
D’Emic MD. 2013. Revision of the sauropod dinosaurs of the Lower Cretaceous Trinity Group, southern USA, with the description of a new genus. Journal of Systematic Palaeontology 11:707–726. DOI: 10.1080/14772019.2012.667446.
D’Emic MD., Foreman BZ., Jud NA. 2016. Anatomy, systematics, paleoenvironment, growth, and age of the sauropod dinosaur Sonorasaurus thompsoni from the Cretaceous of Arizona, USA. Journal of Paleontology 90:102–132. DOI: 10.1017/jpa.2015.67.
D’Emic MD., Wilson JA., Williamson TE. 2011. A sauropod dinosaur pes from the latest Cretaceous of North America and the validity of Alamosaurus sanjuanensis (Sauropoda, Titanosauria). Journal of Vertebrate Paleontology 31:1072–1079. DOI: 10.1080/02724634.2011.595856.
Gallina PA., Apesteguía S. 2015. Postcranial anatomy of Bonitasaura salgadoi (Sauropoda, Titanosauria) from the Late Cretaceous of Patagonia. Journal of Vertebrate Paleontology 35:e924957. DOI: 10.1080/02724634.2014.924957.
Gilmore CW. 1936. Osteology of Apatosaurus: with special reference to specimens in the Carnegie Museum. Memoirs of the Carnegie Museum 11:175–300.
Gomani EM. 2005. Sauropod dinosaurs from the early Cretaceous of Malawi, Africa. Palaeontologia Electronica 8:27A.
González Riga BJ., Calvo JO., Porfiri J. 2008. An articulated titanosaur from Patagonia (Argentina): new evidence of neosauropod pedal evolution. Palaeoworld 17:33–40.
González Riga BJ., Lamanna MC., Ortiz David LD., Calvo JO., Coria JP. 2016. A gigantic new dinosaur from Argentina and the evolution of the sauropod hind foot. Scientific Reports 6:19165. DOI: 10.1038/srep19165.
González Riga BJ., Mannion PD., Poropat SF., Ortiz David LD., Coria JP. in press. Osteology of the Late Cretaceous Argentinean sauropod dinosaur Mendozasaurus neguyelap: implications for basal titanosaur relationships. Zoological Journal of the Linnean Society. DOI: 10.1093/zoolinnean/zlx103.
He X., Li K., Cai K. 1988. The Middle Jurassic dinosaur fauna from Dashanpu, Zigong, Sichuan. Vol. IV. Sauropod Dinosaurs (2) Omeisaurus tianfuensis. Chengdu, China: Sichuan Publishing House of Science and Technology.
Martínez RD., Giménez O., Rodríguez J., Luna M., Lamanna MC. 2004. An articulated specimen of the basal titanosaurian (Dinosauria: Sauropoda) Epachthosaurus sciuttoi from the early Late Cretaceous Bajo Barreal Formation of Chubut Province, Argentina. Journal of Vertebrate Paleontology 24:107–120.
McIntosh JS. 2005. The genus Barosaurus Marsh (Sauropoda, Diplodocidae). In: Tidwell V, Carpenter K eds. Thunder-lizards: the Sauropodomorph dinosaurs. Bloomington: Indiana University Press, 38–77.
Tschopp E., Mateus O. 2017. Osteology of Galeamopus pabsti sp. nov. (Sauropoda: Diplodocidae), with implications for neurocentral closure timing, and the cervico-dorsal transition in diplodocids. PeerJ 5:e3179. DOI: 10.7717/peerj.3179.
Tschopp E., Wings O., Frauenfelder T., Brinkmann W. 2015. Articulated bone sets of manus and pedes of Camarasaurus (Sauropoda, Dinosauria). Palaeontologia Electronica 18:1–65.
Upchurch P., Tomida Y., Barrett PM. 2004. A new specimen of Apatosaurus ajax (Sauropoda: Diplodocidae) from the Morrison Formation (Upper Jurassic) of Wyoming, USA. National Science Museum Monographs 26:1–118.
Zhang Y. 1988. The Middle Jurassic dinosaur fauna from Dashanpu, Zigong, Sichuan, vol. 1: sauropod dinosaur (I): Shunosaurus. Chengdu, China: Sichuan Publishing House of Science and Technology.
